# Supplementary material for: Centralized and Interdisciplinary Therapy Management in the Treatment of Sarcomas
Source: Life (Basel). 2023 Apr 10;13(4):979. doi: 10.3390/life13040979 (PMC10144040; doi:10.3390/life13040979)
Supplement: Supplementary file 1 [file life-13-00979-s001.zip]

Archive with 1 entries (1 files):
- life-2222221-supplementary.pdf
